# Supplementary material for: Discovering the link between IL12RB1 gene polymorphisms and tuberculosis susceptibility: a comprehensive meta-analysis
Source: Front Public Health. 2024 Jan 22;12:1249880. doi: 10.3389/fpubh.2024.1249880 (PMC10839023; doi:10.3389/fpubh.2024.1249880)
Supplement: Supplementary file 1 [file Data_Sheet_1.XLSX]

## Sheet: Sheet1
Supplemental Table 1. The detail information of rare variants in the IL12RB1 gene have been reported in MSMD patients.
NO.	Mutation	Protein	Type	Status	Gender	Source population (country/region)	Pubmed ID
1	c.913A>T	p.K305*	Nonsense	Homozygous	F	Morocco	36630059
2	c.913A>T	p.K305*	Nonsense	Homozygous	M	Morocco	36630059
3	c.913A>T	p.K305*	Nonsense	Homozygous	F	Morocco	36630059
4	c.913A>T	p.K305*	Nonsense	Homozygous	F	Morocco	36630059
5	c.913A>T	p.K305*	Nonsense	Homozygous	M	Morocco	36630059
6	c.913A>T	p.K305*	Nonsense	Homozygous	M	Morocco	21533230
7	/	p.R173W	Missense	Homozygous	M	Iran	21533230
8	c.631C>T	p.R211*	Nonsense	Homozygous	M	Morocco	36630059
9	c.1193G>C	p.W398S	Missense	Homozygous	F	Iran	36397171
10	c.182A>G	p.E61G	Missense	Homozygous	M	Mexico	23952477
11	c.700_701insTTGGTTTGGTTCTGATTGCAG	p.P233_E234insVGLVLIA	Insertion	Homozygous	F	Mexico	23952477
12	c.658A>T	p.S220C	Missense	Homozygous	M	Mexico	23952477
13	c.860A>T	p.H287L	Missense	Homozygous	F	Mexico	23952477
14	c.601G>C	p.E201Q	Missense	Homozygous	F	Mexico	23952477
15	c.1791+2T>G	/	Splice site	Homozygous	F	Mexico	20171917
16	c.1791+2T>G	/	Splice site	Homozygous	M	Mexico	20171917
17	c.1791+2T>G	/	Splice site	Homozygous	M	Mexico	20171917
18	/	p.R486*	Nonsense	Homozygous	M	Mexico	20855390
19	/	p.S220C	Missense	Homozygous	M	Mexico	36044171
20	c.1791+2T>G	/	Splice site	Homozygous	F	Mexico	36044171
21	c.1791+2T>G	/	Splice site	Homozygous	F	Mexico	36044171
22	c.1791+2T>G	/	Splice site	Homozygous	M	Mexico	36044171
23	/	p.R486*	Nonsense	Homozygous	M	Mexico	36044171
24	/	p.R173W/p.Y134*	/	Compound heterozygous	M	Mexico	36044171
25	c.1791+2T>G	/	Splice site	Homozygous	F	Mexico	36044171
26	/	p.R212Q/p.S584P	/	Compound heterozygous	F	Mexico	36044171
27	c.1791+2T>G	/	Splice site	Homozygous	M	Mexico	36044171
28	/	p.R521*/△8	/	Compound heterozygous	F	Mexico	36044171
29	/	p.R486*	Nonsense	Homozygous	F	Mexico	36044171
30	c.1791+2T>G	/	Splice site	Homozygous	M	Mexico	36044171
31	/	p.R486*	Nonsense	Homozygous	M	Mexico	36044171
32	/	p.R486*	Nonsense	Homozygous	M	Mexico	36044171
33	c.199G>T	p.E67*	Nonsense	Homozygous	F	Pakistan	31741236
34	c.64+2T>G	/	Splice site	Homozygous	F	Iraq	30740107
35	c.631C>T	p.R211*	Nonsense	Homozygous	F	Peru	30039354
36	c.982_982delC	p.M328Cfs*41	Frameshift	Homozygous	M	India	33732252
37	c.1791+2T>G	/	Splice site	Homozygous	M	India	33732252
38	c.1786A>G	p.K596E	Missense	Homozygous	F	India	33732252
39	c.962C>A	p.S321*	Nonsense	Homozygous	M	India	33732252
40	c.599del	p.L200Rfs*3	Frameshift	Homozygous	F	India	33732252
41	c.962C>A	p.S321*	Nonsense	Homozygous	F	India	33732252
42	c.1791+2T>G	/	Splice site	Homozygous	M	India	33732252
43	c.1791+2T>G	/	Splice site	Homozygous	F	India	33732252
44	c.1791+2T>G	/	Splice site	Homozygous	F	India	33732252
45	c.962C>A	p.S321*	Nonsense	Homozygous	M	India	33732252
46	c.1786A>G	p.K596E	Missense	Homozygous	F	India	33732252
47	c.962C>A	p.S321*	Nonsense	Homozygous	F	India	33732252
48	c.962C>A	p.S321*	Nonsense	Homozygous	F	India	33732252
49	c.1791+2T>G	/	Splice site	Homozygous	M	India	33732252
50	c.962C>A	p.S321*	Nonsense	Homozygous	F	India	33732252
51	c.698_698delC	p.P233Lfs*9	Frameshift	Homozygous	M	India	33732252
52	c.962C>A	p.S321*	Nonsense	Homozygous	F	India	33732252
53	c.962C>A	p.S321*	Nonsense	Homozygous	F	India	33732252
54	c.962C>A	p.S321*	Nonsense	Homozygous	M	India	33732252
55	c.1791+2T>G	/	Splice site	Homozygous	F	India	33732252
56	c.962C>A	p.S321*	Nonsense	Homozygous	M	India	33732252
57	c.1791+2T>G	/	Splice site	Homozygous	F	India	33732252
58	c.962C>A	p.S321*	Nonsense	Homozygous	M	India	33732252
59	c.511C>T	p.Q171*	Nonsense	Homozygous	M	India	33732252
60	c.698_698delC	p.P233Lfs*9	Frameshift	Homozygous	M	India	33732252
61	c.1791+2T>G	/	Splice site	Homozygous	M	Iran	30715640
62	c.1791+2T>G	/	Splice site	Homozygous	M	Iran	30715640
63	c.1172delC	p.P391Rfs*63	Frameshift	Homozygous	F	Iran	30715640
64	c.517C>T	p.R173W	Missense	Homozygous	M	Iran	30715640
65	c.517C>T	p.R173W	Missense	Homozygous	M	Iran	30715640
66	c.847C>T	p.R283*	Nonsense	Homozygous	M	Iran	30715640
67	c.517C>T	p.R173W	Missense	Homozygous	M	Iran	30715640
68	c.783+1G>A	/	Splice site	Homozygous	M	Iran	30715640
69	c.1791+2T>G	/	Splice site	Homozygous	F	Iran	30715640
70	c.878G>C	p.C293S	Missense	Homozygous	/	Iran	31158284
71	c.847C>T	p.R283*	Nonsense	Homozygous	/	Iran	31158284
72	c.1561C>T	p.R521*	Nonsense	Homozygous	/	Iran	31158284
73	c.1561C>T	p.R521*	Nonsense	Homozygous	/	Iran	31158284
74	c.517C>T	p.R173W	Missense	Homozygous	/	Iran	31158284
75	/	△1-7	/	Homozygous	M	Iran	29995221
76	/	p.R521*/△8	/	Compound heterozygous	F	Mexico	29995221
77	/	c.747_752delinsAAAAT/△12	/	Compound heterozygous	F	Ukraine	29995221
78	/	c.1791+2T>G/△15-17	/	Compound heterozygous	F	Greece	29995221
79	/	dup10-12/p.R212Q	/	Compound heterozygous	M	Iran	29995221
80	/	dup10-12/p.R212Q	/	Compound heterozygous	M	Iran	29995221
81	c.512A>C	p.Q171P	Missense	Homozygous	F	Iran	29256176
82	c.847C>T	p.R283*	Nonsense	Homozygous	M	Iran	29256176
83	c.517C>T	p.R173W	Missense	Homozygous	M	Iran	29256176
84	/	p.R173W	Missense	Homozygous	F	Turkey	29025965
85	c.872G>A	p.C291Y	Missense	Homozygous	M	Colombia	28865061
86	c.1073G>C	p.W358*	Nonsense	Homozygous	M	Azerbaijan	27996281
87	/	p.R486*	Nonsense	Homozygous	F	Turkey	24678409
88	c.64+1G>T	/	Splice site	Homozygous	M	Turkey	21905505
89	/	p.K305*	Nonsense	Homozygous	F	Morocco	21057261
90	/	p.R213W	Missense	Homozygous	F	Morocco	21057261
91	/	p.R213W	Missense	Homozygous	M	Morocco	21057261
92	/	p.Y367C	Missense	Homozygous	M	Cameroon	21057261
93	c.1623_1624delinsTT	p.G542*	Nonsense	Homozygous	M	Cyprus	21057261
94	c.1623_1624delinsTT	p.G542*	Nonsense	Homozygous	F	Cyprus	21057261
95	c.783+1G>A	/	Splice site	Homozygous	F	Turkey	21057261
96	c.783+1G>A	/	Splice site	Homozygous	M	Turkey	21057261
97	c.783+1G>A	/	Splice site	Homozygous	F	Turkey	21057261
98	c.783+1G>A	/	Splice site	Homozygous	M	Turkey	21057261
99	/	p.R173P	Missense	Homozygous	M	Turkey	21057261
100	/	p.R173P	Missense	Homozygous	F	Turkey	21057261
101	c.557_563delins8	/	Frameshift	Homozygous	F	Turkey	21057261
102	c.700+362_1619-944del	/	Deletion	Homozygous	M	Israel	21057261
103	c.1190-1G>A	/	Splice site	Homozygous	F	Saudi Arabia	21057261
104	/	p.C186S	Missense	Homozygous	F	Qatar	21057261
105	/	p.C186S	Missense	Homozygous	M	Qatar	21057261
106	/	p.C186S	Missense	Homozygous	F	Qatar	21057261
107	/	p.C186S	Missense	Homozygous	M	Qatar	21057261
108	c.1791+2T>G	/	Splice site	Homozygous	M	Iran	21057261
109	/	p.S321*	Nonsense	Homozygous	M	Pakistan	21057261
110	c.1791+2T>G	/	Splice site	Homozygous	F	Sri-Lanka	21057261
111	/	p.Q32*/c.1623_1624delinsT	/	Compound heterozygous	M	France	21057261
112	/	p.Q32*/c.1623_1624delinsT	/	Compound heterozygous	M	France	21057261
113	/	p.Q376*	Nonsense	Homozygous	M	France	21057261
114	/	c.1745_1746delinsCA/c.1483+182_1619-1073del	/	Compound heterozygous	F	France	21057261
115	/	p.Q32*	Nonsense	Homozygous	F	France	21057261
116	/	p.Q32*	Nonsense	Homozygous	F	Belgium	21057261
117	/	p.Q32*	Nonsense	Homozygous	F	Belgium	21057261
118	c.1623_1624delinsTT	p.G542*	Nonsense	Homozygous	M	Germany	21057261
119	c.1623_1624delinsTT	p.G542*	Nonsense	Homozygous	F	Germany	21057261
120	c.1623_1624delinsTT	p.G542*	Nonsense	Homozygous	F	Germany	21057261
121	c.1791+2T>G	/	Splice site	Homozygous	F	Spain	21057261
122	c.1791+2T>G	/	Splice site	Homozygous	F	Spain	21057261
123	c.1791+2T>G	/	Splice site	Homozygous	F	Spain	21057261
124	c.1791+2T>G	/	Splice site	Homozygous	F	Spain	21057261
125	c.549+2T>C	/	Splice site	Homozygous	F	Bosnia-Herzegovina	21057261
126	/	c.1440_1447delins16/p.Q171P	/	Compound heterozygous	F	Slovakia	21057261
127	/	c.1007_1008delinsG/p.Q171P	/	Compound heterozygous	F	Slovakia	21057261
128	/	p.L77P	Missense	Homozygous	M	Brazil	21057261
129	c.1791+2T>G	/	Splice site	Homozygous	M	Spain	21057261
130	c.1791+2T>G	/	Splice site	Homozygous	M	Mexico	21057261
131	/	c.1623_1624delinsTT/p.65delCTGC	/	Compound heterozygous	F	Belgium	21057261
132	/	p.C196Y/c.1483+182_1619-1073del	/	Compound heterozygous	F	France	21057261
133	/	p.I369T/c.1623_1624delinsTT	/	Compound heterozygous	F	Poland	21057261
134	/	p.Y88*	Nonsense	Homozygous	M	Saudi Arabia	21057261
135	/	p.Y88*	Nonsense	Homozygous	F	Saudi Arabia	21057261
136	/	p.C186S	Missense	Homozygous	F	Qatar	21057261
137	/	p.R173P	Missense	Homozygous	M	Turkey	21057261
138	c.711insC	/	Frameshift	Homozygous	F	Turkey	21057261
139	c.628_644dup	p.G216Sfs*32	Frameshift	Homozygous	M	Turkey	21057261
140	c.628_644dup	p.G216Sfs*32	Frameshift	Homozygous	M	Turkey	21057261
141	c.628_644dup	p.G216Sfs*32	Frameshift	Homozygous	M	Turkey	21057261
142	c.1336delG	p.A446Lfs*9	Frameshift	Homozygous	M	Saudi Arabia	21057261
143	c.1336delG	p.A446Lfs*9	Frameshift	Homozygous	F	Saudi Arabia	21057261
144	c.783+1G>A	/	Splice site	Homozygous	M	Turkey	21057261
145	c.700+362_1619-944del	/	Deletion	Homozygous	F	Israel	21057261
146	c.700+362_1619-944del	/	Deletion	Homozygous	M	Israel	21057261
147	c.700+362_1619-944del	/	Deletion	Homozygous	F	Israel	21057261
148	/	p.R486*	Nonsense	Homozygous	M	Turkey	21057261
149	c.1791+2T>G	/	Splice site	Homozygous	F	Mexico	21057261
150	c.1791+2T>G	/	Splice site	Homozygous	M	Mexico	21057261
151	c.1791+2T>G	/	Splice site	Homozygous	F	Mexico	21057261
152	c.1791+2T>G	/	Splice site	Homozygous	F	Iran	21057261
153	c.580+1G>A	/	Splice site	Homozygous	F	Iran	21057261
154	c.580+1G>A	/	Splice site	Homozygous	M	Iran	21057261
155	/	c.983_999del/p.R173W	/	Compound heterozygous	F	Brazil	21057261
156	/	p.Y88*	Nonsense	Homozygous	F	Saudi Arabia	21057261
157	c.783+1G>A	/	Splice site	Homozygous	M	Turkey	21057261
158	c.1791+2T>G	/	Splice site	Homozygous	M	Brazil	21057261
159	/	p.Y88*	Nonsense	Homozygous	M	Saudi Arabia	21057261
160	/	p.R173W	Missense	Homozygous	M	Venezuela	21057261
161	/	c.1189+2T>A/c.1791+2T>G	/	Compound heterozygous	M	Ukraine	21057261
162	/	p.R521*	Nonsense	Homozygous	F	India	21057261
163	/	p.R211P	Missense	Homozygous	M	China	21057261
164	/	p.R173W	Missense	Homozygous	F	Poland	21057261
165	c.1791+2T>G	/	Splice site	Homozygous	M	Mexico	21057261
166	c.1791+2T>G	/	Splice site	Homozygous	M	Mexico	21057261
167	c.1791+2T>G	/	Splice site	Homozygous	F	China	21057261
168	/	c.169delA/p.C62G	/	Compound heterozygous	M	Chile	21057261
169	/	p.C198R	Missense	Homozygous	F	Turkey	21057261
170	/	p.C198R	Missense	Homozygous	M	Turkey	21057261
171	/	p.Q285*	Nonsense	Homozygous	F	China	21057261
172	/	p.R521*	Nonsense	Homozygous	M	Iran	21057261
173	c.1190-1G>A	/	Splice site	Homozygous	M	Saudi Arabia	21057261
174	c.1190-1G>A	/	Splice site	Homozygous	M	Saudi Arabia	21057261
175	/	p.Q376*	Nonsense	Homozygous	F	Netherlands	21057261
176	/	p.E67*/c.1623_1624delinsTT	/	Compound heterozygous	M	Argentina	21057261
177	c.1623_1624delinsTT	p.G542*	Nonsense	Homozygous	F	UK	21057261
178	/	p.E480*	Nonsense	Homozygous	M	Ukraine	21057261
179	/	p.E480*	Nonsense	Homozygous	M	Ukraine	21057261
180	/	p.R175W	Missense	Homozygous	M	Turkey	21057261
181	/	p.R175W	Missense	Homozygous	F	Turkey	21057261
182	c.1765delG	p.A589Pfs*31	Frameshift	Homozygous	M	France	21057261
183	c.467_483del	p.R156Pfs*3	Frameshift	Homozygous	M	Turkey	21057261
184	c.467_483del	p.R156Pfs*3	Frameshift	Homozygous	M	Turkey	21057261
185	/	p.C198R	Missense	Homozygous	M	Turkey	21057261
186	c.783+1G>A	/	Splice site	Homozygous	M	Turkey	21057261
187	c.783+1G>A	/	Splice site	Homozygous	F	Turkey	21057261
188	c.783+1G>A	/	Splice site	Homozygous	M	Turkey	21057261
189	c.783+1G>A	/	Splice site	Homozygous	F	Turkey	21057261
190	c.783+1G>A	/	Splice site	Homozygous	M	Turkey	21057261
191	c.783+1G>A	/	Splice site	Homozygous	F	Turkey	21057261
192	/	p.R173P	Missense	Homozygous	M	Turkey	21057261
193	/	p.R486*	Nonsense	Homozygous	M	Mexico	21057261
194	/	p.Y88*	Nonsense	Homozygous	F	Saudi Arabia	21057261
195	/	p.Y88*	Nonsense	Homozygous	M	Saudi Arabia	21057261
196	/	p.C186S	Missense	Homozygous	F	Qatar	21057261
197	c.64+2T>G	/	Splice site	Homozygous	M	Turkey	21057261
198	c.1425delC	p.G476Afs*3	Frameshift	Homozygous	M	Turkey	21057261
199	c.783+1G>A	/	Splice site	Homozygous	M	Turkey	21057261
200	/	p.G569D	Missense	Homozygous	F	Iran	21057261
201	c.355del	p.A119Pfs*11	Frameshift	Homozygous	M	Iran	21057261
202	c.1791+2T>G	/	Splice site	Homozygous	F	Saudi Arabia	21057261
203	c.64+2T>G	/	Splice site	Homozygous	M	Turkey	21057261
204	/	p.Q32*	Nonsense	Homozygous	F	UK	21057261
205	c.1791+2T>G	/	Splice site	Homozygous	F	Turkey	21057261
206	c.1791+2T>G	/	Splice site	Homozygous	F	Turkey	21057261
207	c.1623_1624delinsTT	p.G542*	Nonsense	Homozygous	M	Argentina	21057261
208	/	p.W531*	Nonsense	Homozygous	F	Argentina	21057261
209	/	p.1623 1624delinsTT/DelEx4	/	Compound heterozygous	F	Argentina	21057261
210	c.1623_1624delinsTT	p.G542*	Nonsense	Homozygous	M	Argentina	21057261
211	/	p.R213W	Missense	Homozygous	M	Japan	21057261
212	c.64+2T>G	/	Splice site	Homozygous	M	Tunisia	21057261
213	c.1386_1387delGT	p.S463Cfs*25	Frameshift	Homozygous	F	Tunisia	21057261
214	c.1386_1387delGT	p.S463Cfs*25	Frameshift	Homozygous	M	Tunisia	21057261
215	c.550-2A>G	/	Splice site	Homozygous	F	Tunisia	21057261
216	c.64+5G>A	/	Splice site	Homozygous	M	Tunisia	21057261
217	/	c.1623_1624delinsTT/nk	/	Compound heterozygous	M	Argentina	21057261
218	c.1021+1G>C	/	Splice site	Homozygous	F	Turkey	21057261
219	/	p.I369T/p.R211P	/	Compound heterozygous	M	China	21057261
220	r.518G>C	p.R173P	Missense	Homozygous	F	Turkey	20213287
221	c.402C>A	p.Y133*	Nonsense	Homozygous	M	Thailand	19839503
222	c.696C>G	p.=	Synonymous	Homozygous	M	China	18972195
223	c.711insC	/	Frameshift	Homozygous	F	Turkey	16501992
224	c.783+1G>A	/	Splice site	Homozygous	M	Turkey	16501992
225	c.628_644dup	p.G216Sfs*32	Frameshift	Homozygous	M	Turkey	16501992
226	r.467 _483delGTATGGAGT- GGGAGACC	p.R156Pfs*3	Frameshift	Homozygous	M	Turkey	16418797
227	r.783+1G>A	/	Splice site	Homozygous	M	Turkey	16418797
228	r.518G>C	p.R173P	Missense	Homozygous	M	Turkey	16418797
229	/	p.L77F	Missense	Homozygous	M	Brazil	16028144
230	c.1021+1G>C	/	Splice site	Homozygous	F	Turkey	15736007
231	c.1791+2T>G	/	Splice site	Homozygous	F	Spain	12856223
232	c.1791+2T>G	/	Splice site	Homozygous	F	Spain	12856223
233	c.1791+2T>G	/	Splice site	Homozygous	F	Spain	12856223
234	/	p.K305*	Nonsense	Homozygous	F	Morocco	12591909
235	/	p.R213W	Missense	Homozygous	M	Morocco	12591909
236	/	p.Y367C	Missense	Homozygous	M	Cameroon	12591909
237	c.1623_1624delinsTT	p.G542*	Nonsense	Homozygous	M	Cyprus	12591909
238	c.783+1G>A	/	Splice site	Homozygous	F	Turkey	12591909
239	c.783+1G>A	/	Splice site	Homozygous	F	Turkey	12591909
240	/	p.R173P	Missense	Homozygous	M	Turkey	12591909
241	/	p.R173P	Missense	Homozygous	F	Turkey	12591909
242	c.557_563delins8	/	Frameshift	Homozygous	F	Turkey	12591909
243	c.700+362_1619-944del	/	Deletion	Homozygous	M	Israel	12591909
244	c.1190-1G>A	/	Splice site	Homozygous	F	Saudi Arabia	12591909
245	/	p.C186S	Missense	Homozygous	F	Qatar	12591909
246	/	p.C186S	Missense	Homozygous	F	Qatar	12591909
247	c.1791+2T>G	/	Splice site	Homozygous	M	Iran	12591909
248	/	p.S321*	Nonsense	Homozygous	M	Pakistan	12591909
249	c.1791+2T>G	/	Splice site	Homozygous	M	Sri-Lanka	12591909
250	/	p.Q32*/c.1623_1624delinsTT	/	Compound heterozygous	M	France	12591909
251	/	p.Q376*	Nonsense	Homozygous	M	France	12591909
252	/	c.1745_1746insCA/c.1483+182-1619-1073del	/	Compound heterozygous	F	France	12591909
253	/	p.Q32*	Nonsense	Homozygous	F	Belgium	12591909
254	/	p.Q32*	Nonsense	Homozygous	F	Belgium	12591909
255	c.1623_1624delinsTT	p.G542*	Nonsense	Homozygous	F	Germany	12591909
256	c.1623_1624delinsTT	p.G542*	Nonsense	Homozygous	F	Germany	12591909
257	c.1791+2T>G	/	Splice site	Homozygous	F	Spain	12591909
258	c.1791+2T>G	/	Splice site	Homozygous	F	Bosnia-Herzegovina	12591909
259	c.549+2T>C	/	Splice site	Homozygous	F	Bosnia-Herzegovina	12591909
260	/	c.1440_1447delins16/p.Q171P	/	Compound heterozygous	F	Slovakia	12591909
261	/	c.1007_1008delinsG/p.Q171P	/	Compound heterozygous	F	Slovakia	12591909
262	/	p.L77P	Missense	Homozygous	M	Brazil	12591909
263	c.297_304del	p.F99Lfs*27	Frameshift	Homozygous	F	Tunisia	11992283
264	/	31 bp del/171 bp del	/	Compound heterozygous	F	Tunisia	11992283
265	r.64+5G>A	/	Splice site	Homozygous	M	Tunisia	11992283
266	c.637C>T	p.R213W	Missense	Homozygous	M	Morocco	11424023
267	c.637C>T	p.R213W	Missense	Homozygous	F	Morocco	11424023
268	c.637C>T	p.R213W	Missense	Homozygous	M	Japan	11313259
269	/	p.Q328*	Nonsense	Homozygous	F	Holland	9603733
270	/	p.Q376*	Nonsense	Homozygous	F	Holland	9603733
271	c.409_549del	p.V137_L183del	Deletion	Homozygous	F	Tunisia	9603733
