# Supplementary material for: Discovering the link between IL12RB1 gene polymorphisms and tuberculosis susceptibility: a comprehensive meta-analysis
Source: Front Public Health. 2024 Jan 22;12:1249880. doi: 10.3389/fpubh.2024.1249880 (PMC10839023; doi:10.3389/fpubh.2024.1249880)
Supplement: Supplementary file 2 [file Data_Sheet_2.XLSX]

## Sheet: Sheet1
Supplemental Table 2. Methodological quality of included case-control studies
Author	Is the case definition adequate ?	Representativenes of the cases	Selection of Controls	Definition of Controls	Comparability of cases and controls on the basis of the design or analysis	Ascertainment of exposure	Same method of ascertainment for cases and controls	Non-Response rate	Total scores
Mitsuteru 2003	«	«	«	«	«	«	«	«	8
Mitsuteru 2004	«	«	«	«	«	«	«	«	8
Hye 2005	«	«	«		«	«	«	«	7
Kusuhara 2007	«	«			«	«	«	«	6
Edhyana 2007	«	«	«	«	«	«	«	«	8
Zhang 2014	«	«		«	«	«	«	«	7
Christian 2016	«	«	«	«	«	«	«	«	8
Zhang 2020	«	«		«	«	«	«	«	7
