# Supplementary material for: Discovering the link between IL12RB1 gene polymorphisms and tuberculosis susceptibility: a comprehensive meta-analysis
Source: Front Public Health. 2024 Jan 22;12:1249880. doi: 10.3389/fpubh.2024.1249880 (PMC10839023; doi:10.3389/fpubh.2024.1249880)
Supplement: Supplementary file 3 [file Data_Sheet_3.XLSX]

## Sheet: Sheet1
Supplemental Table 3. Details of protection from bias for genetic variants nominally significant association with tuberculosis risk meta-analyses
Gene	Variants	Alleles*	Chromosome	Frequency†	Ethnicity	Number evaluated			Tuberculosis risk meta-analysis				Venie criteria grade	FPRP	Cumulative evidence of association	Amount of Evidence		Replication	Protection	Reason for Bias	Initial study influence		Deviation	OR<1.15	Excess
				(%)															from				From		P
						Studies	Cases	Controls	Genetic models	OR(95% CI)	P	I2				Numbers	Grade		bias		OR (95%CI)	P	HWE
												(%)
IL12RB1	rs375947	G/A	29	38.3	East Asian	2	185	462	Additive	1.64 (1.22, 2.21)	0.001	0	CAC	0.073	Weak	120	B	A	C	Initial study influence	1.56(0.88,2.77)	0.131	No	No	0.861
*Minor alleles/major alleles; major alleles were considered as reference alleles.
†Frequency of minor allele or genotype in controls
Associations of grade strong were denoted in bold.
Annotation: OR = odds ratio; CI = confidence interval; FPRP = False-positive report probability; NA: Not applicable; HWE: Hardy-Weinberg equilibrium.
