# Supplementary material for: Discovering the link between IL12RB1 gene polymorphisms and tuberculosis susceptibility: a comprehensive meta-analysis
Source: Front Public Health. 2024 Jan 22;12:1249880. doi: 10.3389/fpubh.2024.1249880 (PMC10839023; doi:10.3389/fpubh.2024.1249880)
Supplement: Supplementary file 4 [file Table_4.xlsx]

## Sheet: Sheet3
Supplemental Table 4A. Functional annotation of rs39509
SNP	chr	pos (hg38)	dbSNP func annot	Functional predictions
				LRT	MutationTaster	MutationAssessor	Polyphen2
rs375947	19	18069641	missense	neutral	polymorphism_automatic	neutral	benign
Supplemental Table 4B. Functional annotation of rs39509‘s closely linked SNPs (r2>0.80) using data from HaploReg v4.2
chr	pos (hg38)	LD	LD	variant	Ref	Alt	AFR	AMR	ASN	EUR	SiPhy	Promoter	Enhancer	DNAse	Proteins	Motifs	NHGRI/EBI	GRASP QTL	Selected eQTL	GENCODE	dbSNP
		(r²)	(D')				freq	freq	freq	freq	cons	histone marks	histone marks		bound	changed	GWAS hits	hits	hits	genes	func annot
19	18061076	0.93	0.98	rs383483	A	G	0.48	0.34	0.37	0.53						Gm397,Mtf1,PPAR			13 hits	IL12RB1	intronic
19	18062793	0.93	0.98	rs372889	T	C	0.48	0.35	0.37	0.53			SKIN, BRN	SKIN,BLD					15 hits	IL12RB1	intronic
19	18064136	0.83	0.92	rs200396788	TTC	T	0.13	0.29	0.36	0.5			BLD			HDAC2,Irf,Nanog			10 hits	IL12RB1	intronic
19	18064137	0.84	0.93	rs201422056	TC	T	0.14	0.3	0.37	0.51			BLD			HDAC2,Irf,Nanog			9 hits	IL12RB1	intronic
19	18064418	0.92	0.98	rs7255688	T	C	0.12	0.31	0.37	0.52			BLD			E2A,TBX5,ZEB1			13 hits	IL12RB1	intronic
19	18067806	0.96	0.99	rs2644777	A	C	0.43	0.23	0.37	0.31									14 hits	IL12RB1	intronic
19	18069603	1	1	rs401502	C	G	0.17	0.2	0.36	0.31			SKIN			7 altered motifs			17 hits	IL12RB1	missense
19	18069836	1	1	rs391410	G	A	0.17	0.2	0.36	0.31			SKIN	ESDR,BLD,PLCNT		5 altered motifs			14 hits	IL12RB1	intronic
19	18070054	1	1	rs366653	C	T	0.21	0.2	0.36	0.31						Mxi1,Pitx2,SEF-1			14 hits	IL12RB1	intronic
19	18070200	1	1	rs381607	A	G	0.18	0.2	0.36	0.31			4 tissues	5 tissues		ATF3,Crx,Dmbx1			15 hits	IL12RB1	intronic
19	18070468	1	1	rs365179	C	T	0.18	0.2	0.36	0.31			4 tissues	MUS		Egr-1,NRSF			17 hits	IL12RB1	intronic
19	18071700	0.98	1	rs453263	T	C	0.18	0.2	0.36	0.31						Sox			14 hits	IL12RB1	intronic
19	18072719	1	1	rs455034	G	A	0.18	0.2	0.36	0.31						CDP,ZEB1,Zfx			14 hits	IL12RB1	intronic
19	18073837	1	1	rs447171	C	T	0.22	0.2	0.36	0.31			BLD, THYM			8 altered motifs			14 hits	IL12RB1	intronic
19	18074615	0.96	0.99	rs17886247	T	C	0.15	0.2	0.35	0.31						5 altered motifs			14 hits	IL12RB1	intronic
19	18074641	0.98	0.99	rs452265	T	A	0.2	0.2	0.36	0.31						BDP1,GR,LUN-1			14 hits	IL12RB1	intronic
19	18075270	0.87	0.98	rs201879214	CT	C	0.14	0.19	0.34	0.3						Irf,p300			15 hits	IL12RB1	intronic
19	18075302	0.97	0.98	rs62121127	C	G	0.12	0.19	0.36	0.31						ERalpha-a,Mrg,Pax-2			14 hits	IL12RB1	intronic
19	18075557	0.95	0.98	rs17887036	A	G	0.12	0.19	0.35	0.3						6 altered motifs			14 hits	IL12RB1	intronic
19	18075765	0.95	0.98	rs17852635	G	A	0.11	0.2	0.36	0.31						5 altered motifs			14 hits	IL12RB1	synonymous
19	18075808	0.95	0.98	rs11575934	T	C	0.11	0.2	0.36	0.31						10 altered motifs		2 hits	14 hits	IL12RB1	missense
19	18075942	0.95	0.98	rs429774	T	C	0.2	0.2	0.36	0.31						TFE		6 hits	16 hits	IL12RB1	intronic
19	18076096	0.95	0.98	rs17879486	G	A	0.1	0.19	0.36	0.31						7 altered motifs			14 hits	IL12RB1	intronic
19	18076752	0.95	0.98	rs382634	G	A	0.19	0.2	0.36	0.31						33 altered motifs			16 hits	IL12RB1	intronic
19	18077089	0.95	0.98	rs373654	G	A	0.19	0.2	0.36	0.3						Znf143			14 hits	IL12RB1	intronic
19	18078758	0.91	0.96	rs376008	C	T	0.19	0.2	0.36	0.31				BRN		ERalpha-a,Sin3Ak-20			16 hits	IL12RB1	intronic
Supplemental Table 4C. Analyses of expression quantitative trait locus (eQTL) in rs375947
Gencode Id	Gene Symbol	Variant Id	SNP Id	P-Value	NES	Tissue
ENSG00000096996.15	IL12RB1	chr19_18069641_A_G_b38	rs375947	1.1e-21	-0.28	Lung
ENSG00000096996.15	IL12RB1	chr19_18069641_A_G_b38	rs375947	3.9e-20	-0.19	Whole Blood
ENSG00000096996.15	IL12RB1	chr19_18069641_A_G_b38	rs375947	1.3e-14	-0.4	Spleen
ENSG00000096996.15	IL12RB1	chr19_18069641_A_G_b38	rs375947	5.5e-09	-0.19	Adipose - Visceral (Omentum)
ENSG00000096996.15	IL12RB1	chr19_18069641_A_G_b38	rs375947	9.1e-09	-0.2	Nerve - Tibial
ENSG00000096996.15	IL12RB1	chr19_18069641_A_G_b38	rs375947	3.2e-08	-0.31	Esophagus - Gastroesophageal Junction
ENSG00000096996.15	IL12RB1	chr19_18069641_A_G_b38	rs375947	7.3e-08	-0.36	Adrenal Gland
ENSG00000096996.15	IL12RB1	chr19_18069641_A_G_b38	rs375947	2.1e-07	-0.14	Adipose - Subcutaneous
ENSG00000096996.15	IL12RB1	chr19_18069641_A_G_b38	rs375947	4.3e-07	-0.13	Colon - Transverse
ENSG00000096996.15	IL12RB1	chr19_18069641_A_G_b38	rs375947	9.7e-07	-0.35	Brain - Cortex
ENSG00000096996.15	IL12RB1	chr19_18069641_A_G_b38	rs375947	1.6e-06	-0.23	Colon - Sigmoid
ENSG00000096996.15	IL12RB1	chr19_18069641_A_G_b38	rs375947	2.2e-06	-0.35	Brain - Frontal Cortex (BA9)
ENSG00000099308.10	MAST3	chr19_18069641_A_G_b38	rs375947	2.6e-06	-0.079	Whole Blood
ENSG00000096996.15	IL12RB1	chr19_18069641_A_G_b38	rs375947	4.9e-06	-0.13	Artery - Aorta
ENSG00000096996.15	IL12RB1	chr19_18069641_A_G_b38	rs375947	9.2e-06	-0.18	Breast - Mammary Tissue
ENSG00000096996.15	IL12RB1	chr19_18069641_A_G_b38	rs375947	2.5e-05	-0.16	Stomach
ENSG00000096996.15	IL12RB1	chr19_18069641_A_G_b38	rs375947	2.6e-05	-0.13	Small Intestine - Terminal Ileum
ENSG00000096996.15	IL12RB1	chr19_18069641_A_G_b38	rs375947	3e-05	-0.22	Pituitary
ENSG00000096996.15	IL12RB1	chr19_18069641_A_G_b38	rs375947	4.9e-05	-0.22	Heart - Left Ventricle
ENSG00000175489.9	LRRC25	chr19_18069641_A_G_b38	rs375947	8.8e-05	-0.1	Nerve - Tibial
